# Supplementary material for: A Phenological Model for Olive (Olea europaea L. var europaea) Growing in Italy
Source: Plants (Basel). 2021 May 31;10(6):1115. doi: 10.3390/plants10061115 (PMC8230019; doi:10.3390/plants10061115)
Supplement: Supplementary file 1 [file plants-10-01115-s001.zip]

Archive with 1 entries (1 files):
- plants-1181817-supplementary.pdf
